# Supplementary material for: Effect of Cluster-Zone Leaf Removal at Different Stages on Cabernet Sauvignon and Marselan (Vitis vinifera L.) Grape Phenolic and Volatile Profiles
Source: Plants (Basel). 2024 Jun 2;13(11):1543. doi: 10.3390/plants13111543 (PMC11174890; doi:10.3390/plants13111543)
Supplement: Supplementary file 1 [file plants-13-01543-s001.zip]

Archive with 1 entries (1 files):
- plants-3001287-supplementary.xlsx
