# Supplementary material for: Effect of Cluster-Zone Leaf Removal at Different Stages on Cabernet Sauvignon and Marselan (Vitis vinifera L.) Grape Phenolic and Volatile Profiles
Source: Plants (Basel). 2024 Jun 2;13(11):1543. doi: 10.3390/plants13111543 (PMC11174890; doi:10.3390/plants13111543)
Supplement: Supplementary file 1 [file plants-13-01543-s001.zip › plants-3001287-supplementary.xlsx]

## Sheet: Supplementary Table S1
Supplementary Table S1. Weather conditions in the vineyard during different phenological stages from 2021 to 2022.
Year & Variety	Phenology	Days	Mean daily temperature (°C)	GDD10	High temperature days (d)	Mean daily humidity (%)	Precipitation (mm)
2021 Cabernet Sauvignon	Berries hard & green to veraison begin	19	25.9	307.1	0	86.8	181.4
	(EL33-EL35; LR1-LR2)
	Veraison begin to post veraison	31	25.7	508.2	0	86.8	88.4
	(EL35-EL36; LR2-LR3)
	Post veraison to harvest	35	23.4	491.9	0	79	192.9
	(EL36-EL38; LR3-Harvest)
	Total	86	24.8	1307.5	0	83.6	462.7
2022 Cabernet Sauvignon	Berries hard & green to veraison begin	16	27.4	281.4	0	76.82	47.8
	(EL33-EL35; LR1-LR2)
	Veraison begin to post veraison	28	27.1	484.6	2	76.4	419.81
	(EL35-EL36; LR2-LR3)
	Post veraison to harvest	34	23	468.9	0	61.6	32.4
	(EL36-EL38; LR3-Harvest)
	Total	78	25.3	1234.9	2	70	494.8
2022 Marselan	Berries hard & green to veraison begin	18	27.1	311.9	0	79.2	47.8
	(EL33-EL35; LR1-LR2)
	Veraison begin to post veraison	28	27.1	484.6	2	76.4	419.8
	(EL35-EL36; LR2-LR3)
	Post veraison to harvest	32	23.2	446.1	0	62.8	27.2
	(EL36-EL38; LR3-Harvest)
	Total	78	25.5	1242.6	2	71.5	494.8
Note: Growing Degree Day (GDD10) units are calculated by the summation of mean daily temperatures greater than 10°C. High temperature days counts the number of days with a daily maximum temperature ≥35°C.

## Sheet: Supplementary Table S2
Supplementary Table S2. Composition of flavan-3-ols (mg/kg FW) in Cabernet Sauvignon and Marselan grapes with different leaf removal treatment stages during 2021 to 2022.
Compounds	Vintage & Variety	LR1	LR2	LR3	CK
Free flavan-3-ols
(-)-Epicatechin	2021 Cabernet Sauvignon	19.55 ± 2.04 bc	31.29 ± 4.35 a	23.76 ± 4.22 b	16.94 ± 0.14 c
	2022 Cabernet Sauvignon	24.17 ± 5.44 a	16.26 ± 7.01 ab	14.77 ± 0.59 ab	12.37 ± 5.97 b
	2022 Marselan	8.52 ± 4.5	8.18 ± 0.16	10.39 ± 0.35	12.43 ± 0.54
(-)-Epicatechin gallate	2021 Cabernet Sauvignon	0.98 ± 0.07 ab	1.25 ± 0.23 a	1.06 ± 0.25 ab	0.85 ± 0.07 b
	2022 Cabernet Sauvignon	1.06 ± 0.14	0.65 ± 0.39	0.92 ± 0.07	0.6 ± 0.41
	2022 Marselan	0.91 ± 0.59	1.01 ± 0.1	1.24 ± 0.08	1.23 ± 0.03
(-)-Epigallocatechin gallate	2021 Cabernet Sauvignon	0.59 ± 0.03	0.85 ± 0.26	0.67 ± 0.17	0.59 ± 0.03
	2022 Cabernet Sauvignon	0.65 ± 0.1	0.42 ± 0.32	0.47 ± 0.06	0.28 ± 0.28
	2022 Marselan	0.8 ± 0.59	0.78 ± 0.03	1.07 ± 0.01	1.06 ± 0.11
(-)-Epigallocatechin	2021 Cabernet Sauvignon	18.44 ± 1.04 ab	15.29 ± 3.58 b	19.89 ± 0.95 a	16.82 ± 1.71 ab
	2022 Cabernet Sauvignon	18.07 ± 1.64	16.88 ± 6.63	13.61 ± 0.79	11.88 ± 5.47
	2022 Marselan	16.57 ± 8.26	15.35 ± 1.62	20.03 ± 0.63	22.21 ± 1.11
(+)-Catechin	2021 Cabernet Sauvignon	67.6 ± 4.53 ab	72.73 ± 16.99 ab	73.8 ± 1.66 a	55.88 ± 2.74 b
	2022 Cabernet Sauvignon	73.04 ± 1.9	65.67 ± 24.91	70.71 ± 2.34	60.21 ± 27.5
	2022 Marselan	25.04 ± 13.6	25.18 ± 2.53	29.21 ± 1.62	34.78 ± 3.41
(+)-Gallocatechin	2021 Cabernet Sauvignon	39.68 ± 2.2	39.34 ± 10.87	44.66 ± 2.14	34.91 ± 1.38
	2022 Cabernet Sauvignon	36.66 ± 3.95	34.12 ± 13.73	36.93 ± 0.99	30.76 ± 14.95
	2022 Marselan	14.52 ± 6.47	15.84 ± 0.96	20.23 ± 0.96	20.92 ± 2.95
Extension subunits
(+)-catechin adduct	2021 Cabernet Sauvignon	16483.78 ± 793.37 b	18882.17 ± 3.78 a	17129.03 ± 524.31 b	12946.02 ± 295.77 c
	2022 Cabernet Sauvignon	18839.41 ± 332.54 a	19389.78 ± 577.77 a	17360.25 ± 458.99 b	18062.28 ± 436.98 ab
	2022 Marselan	20463.77 ± 588.66	20100.41 ± 110.3	21500.67 ± 500.03	21084.93 ± 527.92
(–)-epicatechin adduct	2021 Cabernet Sauvignon	546.38 ± 110.23 a	560.18 ± 33.44 a	577.78 ± 36.11 a	415.99 ± 22.82 b
	2022 Cabernet Sauvignon	635.91 ± 70.53	619.82 ± 53.73	661.96 ± 46.83	610.73 ± 59.47
	2022 Marselan	620.07 ± 48.93	573.28 ± 28.05	626.98 ± 162.29	452.32 ± 68.71
(–)-epicatechin gallate adduct	2021 Cabernet Sauvignon	827.68 ± 82.98 a	904.78 ± 5.38 a	888.7 ± 29.15 a	712.55 ± 39.93 b
	2022 Cabernet Sauvignon	999.68 ± 45.7	1030.61 ± 65.63	919.56 ± 74.72	939.46 ± 64.39
	2022 Marselan	1269.04 ± 39.89	1318.59 ± 42.6	1279.13 ± 120.51	1164.3 ± 105.33
(–)-epigallocatechin adduct	2021 Cabernet Sauvignon	1768.23 ± 13.26 c	2007.6 ± 6.45 a	1873.15 ± 18.66 b	1533.38 ± 34.4 d
	2022 Cabernet Sauvignon	1993.2 ± 63.29 a	1992.68 ± 21.56 a	1893.53 ± 46.35 b	1920.38 ± 24.04 ab
	2022 Marselan	1180 ± 20.47 b	1258.48 ± 17.46 ab	1219.04 ± 58.43 ab	1317.1 ± 81.2 a
Terminal subunits
(-)-Epicatechin	2021 Cabernet Sauvignon	35.37 ± 5.67 b	63.95 ± 15.84 a	37.27 ± 3.34 b	32.26 ± 6.57 b
	2022 Cabernet Sauvignon	27.49 ± 3.51 a	26.38 ± 2.51 a	18.89 ± 2.82 b	22.11 ± 2.95 ab
	2022 Marselan	11.12 ± 2.35 ab	7.89 ± 3.59 b	9.32 ± 2.64 ab	13.94 ± 1.88 a
(-)-Epicatechin gallate	2021 Cabernet Sauvignon	1.02 ± 0.72 ab	1.52 ± 0.45 a	0.85 ± 0.42 ab	0.41 ± 0.16 b
	2022 Cabernet Sauvignon	0.5 ± 0.29	0.9 ± 0.26	0.9 ± 0.54	0.69 ± 0.19
	2022 Marselan	1.12 ± 0.26 a	0.99 ± 0.11 a	0.85 ± 0.41 a	0.36 ± 0.04 b
(-)-Epigallocatechin gallate	2021 Cabernet Sauvignon	14.1 ± 1.22 c	18.99 ± 0.1 a	15.57 ± 0.39 b	13.12 ± 0.52 c
	2022 Cabernet Sauvignon	17.39 ± 1.04 ab	17.77 ± 0.97 ab	18.51 ± 1.48 a	15.9 ± 1.39 b
	2022 Marselan	7.09 ± 0.29	6.92 ± 0.24	6.6 ± 0.75	4.87 ± 2.38
(-)-Epigallocatechin	2021 Cabernet Sauvignon	35.83 ± 1.53 bc	41.49 ± 0.49 a	39.64 ± 4.04 ab	34.22 ± 2.09 c
	2022 Cabernet Sauvignon	31.62 ± 0.45 ab	33.68 ± 2.58 a	25.83 ± 1.62 c	29.06 ± 1.82 bc
	2022 Marselan	28.09 ± 2.1 ab	21.4 ± 0.08 c	24.89 ± 2.73 bc	28.89 ± 1.72 a
(+)-Catechin	2021 Cabernet Sauvignon	334.95 ± 6.65 b	406.45 ± 4.6 a	317.76 ± 11.55 bc	298.42 ± 29.33 c
	2022 Cabernet Sauvignon	329.26 ± 17.81	328.95 ± 11.54	298.81 ± 24.67	324.61 ± 19.24
	2022 Marselan	190.82 ± 5.38 a	177.5 ± 3.13 b	185.02 ± 4.58 ab	191.81 ± 8.31 a
(+)-Gallocatechin	2021 Cabernet Sauvignon	342.44 ± 7.1 b	428.75 ± 2.35 a	369.5 ± 6.48 b	287.42 ± 34.12 c
	2022 Cabernet Sauvignon	372.98 ± 13.44	372.62 ± 8.87	356.37 ± 11.61	355.48 ± 11.56
	2022 Marselan	204.61 ± 1.28 b	199.13 ± 5.26 b	203.49 ± 7.45 b	232.64 ± 7.57 a
Total free flavanols	2021 Cabernet Sauvignon	146.85 ± 7.79	160.76 ± 29.45	163.83 ± 5.38	125.99 ± 3.56
	2022 Cabernet Sauvignon	153.66 ± 9.99	134 ± 43.16	137.41 ± 0.83	116.1 ± 44.29
	2022 Marselan	66.37 ± 27.42	66.34 ± 1.66	82.17 ± 1.45	92.64 ± 4.38
Total proanthocyanidins	2021 Cabernet Sauvignon	20389.79 ± 974.48 b	23315.89 ± 4.94 a	21249.27 ± 591.89 b	16273.79 ± 264.29 c
	2022 Cabernet Sauvignon	23247.44 ± 439.04 ab	23813.18 ± 680.21 a	21554.6 ± 621.48 b	22280.71 ± 583.73 ab
	2022 Marselan	23975.75 ± 652.36	23664.6 ± 134.87	25055.99 ± 782.23	24491.17 ± 693.96
Total flavan-3-ols	2021 Cabernet Sauvignon	20536.64 ± 967.31 b	23476.65 ± 30.42 a	21413.1 ± 590.39 b	16399.79 ± 267.85 c
	2022 Cabernet Sauvignon	23401.1 ± 432.31 ab	23947.19 ± 670.84 a	21692.02 ± 621.35 b	22396.81 ± 540.36 ab
	2022 Marselan	24042.12 ± 668.84	23730.94 ± 134.33	25138.16 ± 783.15	24583.8 ± 690.98
Note：Mean ± SD are presented (n = 3); Lower-case letters indicate significance of p<0.05 according to the Tukey’s test.

## Sheet: Supplementary Table S3
Supplementary Table S3. Composition of Aromatic compounds (μg/kg) in Cabernet Sauvignon and Marselan grapes with different leaf removal treatment stages during 2021 to 2022.
Compounds	Vintage & Variety	LR1	LR2	LR3	CK
Benzaldehyde	2021 Cabernet Sauvignon	2.14 ± 0.42	2.68 ± 1.14	2.88 ± 0.82	3.4 ± 0.02
	2022 Cabernet Sauvignon	1.98 ± 0.41 b	3.91 ± 0.21 a	2.85 ± 0.77 ab	3.6 ± 1.12 a
	2022 Marselan	3.87 ± 0.58	3.17 ± 0.74	3.73 ± 0.86	3.53 ± 1.3
Phenylacetaldehyde	2021 Cabernet Sauvignon	1.55 ± 0.58	1.38 ± 0.07	1.22 ± 0.14	1.58 ± 0.17
	2022 Cabernet Sauvignon	1.34 ± 0.1 b	1.46 ± 0.09 ab	1.78 ± 0.06 a	1.73 ± 0.33 a
	2022 Marselan	4.69 ± 0.56	3.68 ± 0.28	4.4 ± 0.56	4.03 ± 0.99
Benzyl alcohol	2021 Cabernet Sauvignon	3.17 ± 1.52 a	1.46 ± 0.29 b	1.03 ± 0.22 b	1.55 ± 0.46 b
	2022 Cabernet Sauvignon	0.95 ± 0.07 b	1.04 ± 0.13 ab	1.13 ± 0.07 ab	1.24 ± 0.19 a
	2022 Marselan	0.79 ± 0.04 b	0.86 ± 0.1 b	0.86 ± 0.03 b	1.72 ± 0.58 a
Phenylethyl Alcohol	2021 Cabernet Sauvignon	7.87 ± 2.51	5.41 ± 1.53	4.18 ± 1.73	5.34 ± 1.4
	2022 Cabernet Sauvignon	1.86 ± 0.44 b	2.58 ± 0.31 ab	2.89 ± 0.67 a	3.09 ± 0.58 a
	2022 Marselan	2.73 ± 0.42 b	3.61 ± 0.58 b	3.2 ± 0.87 b	5.8 ± 1.56 a
Phenol	2021 Cabernet Sauvignon	1.19 ± 0.25 ab	0.92 ± 0.09 b	1.08 ± 0.1 ab	1.32 ± 0.12 a
	2022 Cabernet Sauvignon	1.29 ± 0.24 b	1.62 ± 0.28 ab	1.59 ± 0.05 ab	1.77 ± 0.24 a
	2022 Marselan	1.36 ± 0.02	1.44 ± 0.09	1.29 ± 0.11	1.26 ± 0.28
Benzyl alcohol (Bound)	2021 Cabernet Sauvignon	21.39 ± 1.2	16.87 ± 2.25	19.72 ± 5	22.12 ± 1.37
	2022 Cabernet Sauvignon	16.99 ± 1.08 c	19.65 ± 4.91 bc	30.73 ± 7.76 a	26.92 ± 2.62 ab
	2022 Marselan	27.2 ± 1.75	35.42 ± 7.84	31.08 ± 3.16	35.34 ± 7.45
Phenylethyl Alcohol (Bound)	2021 Cabernet Sauvignon	39.62 ± 7.99	28.11 ± 7.02	30.19 ± 5.58	41.05 ± 4.85
	2022 Cabernet Sauvignon	30.48 ± 4.78 c	35.64 ± 6.62 bc	53.31 ± 10.31 a	45.3 ± 5.04 ab
	2022 Marselan	74.61 ± 6.61	99.93 ± 24.98	89 ± 16.18	93.35 ± 22.32
Phenol (Bound)	2021 Cabernet Sauvignon	2.3 ± 0.38	1.99 ± 0.24	2.15 ± 0.15	2.48 ± 0.27
	2022 Cabernet Sauvignon	2.39 ± 0.67	1.8 ± 0.1	2.81 ± 0.81	2.35 ± 0.17
	2022 Marselan	2.1 ± 0.24	2.78 ± 0.78	2.34 ± 0.5	2.7 ± 0.44
Total Aromatic Alcohol (Free)	2021 Cabernet Sauvignon	13.23 ± 2.14 a	7.8 ± 1.42 b	5.95 ± 0.92 b	7.88 ± 1.14 b
	2022 Cabernet Sauvignon	4.1 ± 0.58 b	5.25 ± 0.54 ab	5.6 ± 0.57 ab	6.1 ± 0.75 a
	2022 Marselan	4.89 ± 0.35 b	5.91 ± 0.6 ab	5.35 ± 0.81 ab	8.79 ± 1.9 a
Total Aromatic Alcohol (Bound)	2021 Cabernet Sauvignon	63.31 ± 7.23	46.97 ± 7.71	55.4 ± 6.3	65.65 ± 5.22
	2022 Cabernet Sauvignon	49.85 ± 3.71 b	57.1 ± 9.23 b	86.85 ± 15.1 a	74.56 ± 2.11 ab
	2022 Marselan	103.91 ± 6.97	138.13 ± 27.15	122.42 ± 16.17	131.38 ± 24.47
Total Aromatic Aldehyde	2021 Cabernet Sauvignon	3.69 ± 0.49 ab	3.4 ± 0.19 b	4.1 ± 0.63 ab	4.98 ± 0.13 a
	2022 Cabernet Sauvignon	3.33 ± 0.35 b	5.37 ± 0.2 a	4.64 ± 0.68 ab	5.33 ± 0.83 a
	2022 Marselan	8.56 ± 0.53	6.85 ± 0.56	8.13 ± 0.75	7.56 ± 0.25
Total Aromatic Coumpounds	2021 Cabernet Sauvignon	80.23 ± 8.17	58.16 ± 8.56	65.45 ± 6.39	78.51 ± 6.47
	2022 Cabernet Sauvignon	57.28 ± 4.6 b	67.72 ± 9.28 b	97.09 ± 14.13 a	86 ± 3.27 ab
	2022 Marselan	117.36 ± 6.9	150.88 ± 26.72	135.9 ± 16.28	147.74 ± 25.29
Note：Mean ± SD are presented (n = 3); Lower-case letters indicate significance of p<0.05 according to the Tukey’s test.
